# Supplementary material for: Systemic brain tumor delivery of synthetic protein nanoparticles for glioblastoma therapy
Source: Nat Commun. 2020 Nov 10;11:5687. doi: 10.1038/s41467-020-19225-7 (PMC7655867; doi:10.1038/s41467-020-19225-7)
Supplement: Supplementary file 4 — Source Data [file 41467_2020_19225_MOESM4_ESM.xlsx]

## Sheet: Fig. 1b
Fig. 1b - SEM SPNP Size Distribution
Particle ID	Size (nm)
1	106.092
2	116.094
3	115.518
4	94.281
5	94.399
6	117.945
7	113.529
8	108.832
9	165.059
10	163.061
11	88.003
12	116.667
13	110.05
14	148.511
15	153.659
16	112.002
17	112.002
18	117.426
19	113.333
20	128.668
21	130.171
22	144.261
23	92.195
24	90.062
25	118.228
26	83.333
27	137.032
28	159.339
29	114.698
30	113.774
31	122.927
32	107.342
33	90.062
34	98.036
35	80.277
36	103.816
37	87.496
38	116.094
39	111.405
40	143.372
41	129.829
42	103.816
43	128.062
44	132.33
45	106.092
46	113.235
47	127.366
48	165.261
49	90.062
50	106.092
51	91.954
52	136.707
53	122.656
54	89.567
55	127.628
56	80.277
57	90.676
58	136.789
59	78.669
60	80.623
61	82.798
62	113.235
63	129.829
64	94.399
65	120.416
66	113.529
67	90.062
68	100
69	94.751
70	89.567
71	84.984
72	92.195
73	61.464
74	176.918
75	84.984
76	85.18
77	89.691
78	113.529
79	82.529
80	83.333
81	92.676
82	128.062
83	89.567
84	95.336
85	99.107
86	88.003
87	101.598
88	104.669
89	70.711
90	118.228
91	96.667
92	103.709
93	122.565
94	96.896
95	110.805
96	104.137
97	75.572
98	111.006
99	101.379
100	103.816
101	106.092
102	120.231
103	153.225
104	92.676
105	135.36
106	142.127
107	132.749
108	167.498
109	113.774
110	99.443
111	130.384
112	134.866
113	153.478
114	134.866
115	174.42
116	134.536
117	132.077
118	125.122
119	78.102
120	120.231
121	139.244
122	113.235
123	134.371
124	108.832
125	101.379
126	111.405
127	132.33
128	188.797
129	127.628
130	83.333
131	102.686
132	102.035
133	120.784
134	137.437
135	108.832
136	120.231
137	148.511
138	143.952
139	137.032
140	130.171
141	177.169
142	87.242
143	113.235
144	102.686
145	128.062
146	106.092
147	136.789
148	139.084
149	117.851
150	87.496
151	86.023
152	111.405
153	120.416
154	124.007
155	115.518
156	155.563
157	127.279
158	105.409
159	115.566
160	106.092
161	101.598
162	153.37
163	88.003
164	75.572
165	120.185
166	83.333
167	98.489
168	155.492
169	110.05
170	104.669
171	109.189
172	153.659
173	128.062
174	75.425
175	113.235
176	142.673
177	129.658
178	139.084
179	115.71
180	97.354
181	132.749
182	162.001
183	120.416
184	130.171
185	94.399
186	111.006
187	106.301
188	127.366
189	96.896
190	129.658
191	138.724
192	113.529
193	134.371
194	116.094
195	139.244
196	122.656
197	120.784
198	137.032
199	117.426
200	98.995

## Sheet: Fig. 1c
Fig. 1c - pH Responsive Swelling DLS
pH 5.0				pH 7.4
DLS Size	Intensity	Norm. Intensity		DLS Size	Intensity	Norm. Intensity
0.4	0	0		0.4	0	0
0.4632	0	0		0.4632	0	0
0.5365	0	0		0.5365	0	0
0.6213	0	0		0.6213	0	0
0.7195	0	0		0.7195	0	0
0.8332	0	0		0.8332	0	0
0.9649	0	0		0.9649	0	0
1.117	0	0		1.117	0	0
1.294	0	0		1.294	0	0
1.499	0	0		1.499	0	0
1.736	0	0		1.736	0	0
2.01	0	0		2.01	0	0
2.328	0	0		2.328	0	0
2.696	0	0		2.696	0	0
3.122	0	0		3.122	0	0
3.615	0	0		3.615	0	0
4.187	0	0		4.187	0	0
4.849	0	0		4.849	0	0
5.615	0	0		5.615	0	0
6.503	0	0		6.503	0	0
7.531	0	0		7.531	0	0
8.721	0	0		8.721	0	0
10.1	0	0		10.1	0	0
11.7	0	0		11.7	0	0
13.54	0	0		13.54	0	0
15.69	0	0		15.69	0	0
18.17	0	0		18.17	0	0
21.04	0	0		21.04	0	0
24.36	0	0		24.36	0	0
28.21	0	0		28.21	0	0
32.67	0	0		32.67	0	0
37.84	0	0		37.84	0	0
43.82	0	0		43.82	0	0
50.75	0	0		50.75	0	0
58.77	0	0		58.77	0	0
68.06	0	0		68.06	0	0
78.82	0	0		78.82	0	0
91.28	0	0		91.28	0	0
105.7	0	0		105.7	0	0
122.4	0	0		122.4	0	0
141.8	0	0		141.8	1.3	7.14286
164.2	0	0		164.2	6.6	36.2637
190.1	0	0		190.1	14.7	80.7692
220.2	0	0		220.2	18.2	100
255	0	0		255	14.6	80.2198
295.3	2.5	8.01282		295.3	8.3	45.6044
342	18.5	59.2949		342	0.6	3.2967
396.1	31.2	100		396.1	0	0
458.7	27.4	87.8205		458.7	0	0
531.2	14.3	45.8333		531.2	0	0
615.1	5.7	18.2692		615.1	0	0
712.4	0.4	1.28205		712.4	0	0
825	0	0		825	0	0
955.4	0	0		955.4	0	0
1106	0	0		1106	0	0
1281	0	0		1281	0	0
1484	0	0		1484	0	0
1718	0	0		1718	0	0
1990	0	0		1990	0	0
2305	0	0		2305	0	0
2669	0	0		2669	0	0
3091	0	0		3091	0	0
3580	0	0		3580	0	0
4145	0	0		4145	0	0
4801	0	0		4801	0	0
5560	0	0		5560	0	0
6439	0	0		6439	0	0
7456	0	0		7456	0	0
8635	0	0		8635	0	0
10000	0	0		10000	0	0

## Sheet: Fig. 1e
Fig. 1e - Confocal NP Cellular Uptake
Area 1							Combined Data
NPs			SPNPs				NPs
ROI Area	5296485		ROI Area	5114489			Image Area	ROI Area	NP Intensity	Total NPs	Daughter NPs	NP Uptake	NP Norm
Particle Intensity	4.08615		Particle Intensity	21.8421			1	5296485	4.08615	11149	2328	7.71484e-07	7.71484
Total Particles	11149		Total Particles	263672			2	2085638	1.64654	31824	18325	7.89466e-07	7.89466
Daughter Particles	2328		Daughter Particles	76956			3	4111806	1.94681	32453	24820	4.73468e-07	4.73468
							4	2085638	1.64654	31824	18325	7.89466e-07	7.89466
Particle Uptake	7.71484e-07		Particle Uptake	4.27063e-06			5	5207469	1.74083	26989	21318	3.34294e-07	3.34294
							6	5621616	1.5451	26639	20174	2.7485e-07	2.7485
							7	2649921	1.09383	17344	11989	4.12777e-07	4.12777
Area 2							8	2392318	1.12247	17774	10600	4.69197e-07	4.69197
NPs			SPNPs									Average	5.39375
ROI Area	2085638		ROI Area	6148862								Std Dev	2.12567
Particle Intensity	1.64654		Particle Intensity	21.6323								Std Error	0.751538
Total Particles	31824		Total Particles	250470
Daughter Particles	18325		Daughter Particles	64710			SPNPs
							Image Area	ROI Area	NP Intensity	Total NPs	Daughter NPs	NP Uptake	SPNP Norm
Particle Uptake	7.89466e-07		Particle Uptake	3.5181e-06			1	5114489	21.8421	263672	76956	4.27063e-06	42.7063
							2	6148862	21.6323	250470	64710	3.5181e-06	35.181
							3	1892674	5.73387	75823	33292	3.02951e-06	30.2951
							4	2169580	6.52203	85916	31993	3.00612e-06	30.0612
Area 3							5	3529663	7.08249	120970	50010	2.00656e-06	20.0656
							6	4393354	13.4243	170583	88401	3.05558e-06	30.5558
NPs			SPNPs				7	4198654	11.9821	152826	87954	2.85379e-06	28.5379
ROI Area	4111806		ROI Area	1892674
Particle Intensity	1.94681		Particle Intensity	5.73387								Average	31.0576
Total Particles	32453		Total Particles	75823								Std Dev	6.85193
Daughter Particles	24820		Daughter Particles	33292								Std Error	2.58979
Particle Uptake	4.73468e-07		Particle Uptake	3.02951e-06
Area 4
NPs			SPNPs
ROI Area	2085638		ROI Area	2169580
Particle Intensity	1.64654		Particle Intensity	6.52203
Total Particles	31824		Total Particles	85916
Daughter Particles	18325		Daughter Particles	31993
Particle Uptake	7.89466e-07		Particle Uptake	3.00612e-06
Area 5
NPs			SPNPs
ROI Area	5207469		ROI Area	3529663
Particle Intensity	1.74083		Particle Intensity	7.08249
Total Particles	26989		Total Particles	120970
Daughter Particles	21318		Daughter Particles	50010
Particle Uptake	3.34294e-07		Particle Uptake	2.00656e-06
Area 6
NPs			SPNPs
ROI Area	5621616		ROI Area	4393354
Particle Intensity	1.5451		Particle Intensity	13.4243
Total Particles	26639		Total Particles	170583
Daughter Particles	20174		Daughter Particles	88401
Particle Uptake	2.7485e-07		Particle Uptake	3.05558e-06
Area 7
NPs			SPNPs
ROI Area	2649921		ROI Area	4198654
Particle Intensity	1.09383		Particle Intensity	11.9821
Total Particles	17344		Total Particles	152826
Daughter Particles	11989		Daughter Particles	87954
Particle Uptake	4.12777e-07		Particle Uptake	2.85379e-06
Area 8
NPs
ROI Area	2392318
Particle Intensity	1.12247
Total Particles	17774
Daughter Particles	10600
Particle Uptake	4.69197e-07

## Sheet: Fig. 1f
Fig. 1f - Confocal NP Lysosome Colocalization
Area 1							Combined Data
NPs			SPNPs				NPs
ROI Area	5296485		ROI Area	5114489			Image Area	ROI Area	NP Intensity	Total NPs	Daughter NPs	Colocal. Fraction	% Colocalized
Particle Intensity	4.08615		Particle Intensity	21.8421			1	5296485	4.08615	11149	2328	0.208808	20.8808
Total Particles	11149		Total Particles	263672			2	2085638	1.64654	31824	18325	0.575823	57.5823
Daughter Particles	2328		Daughter Particles	76956			3	4111806	1.94681	32453	24820	0.764798	76.4798
							4	2085638	1.64654	31824	18325	0.575823	57.5823
% in Lysosomes	0.208808		% in Lysosomes	0.291863			5	5207469	1.74083	26989	21318	0.789877	78.9877
							6	5621616	1.5451	26639	20174	0.757311	75.7311
Area 2							7	2649921	1.09383	17344	11989	0.691248	69.1248
							8	2392318	1.12247	17774	10600	0.596377	59.6377
NPs			SPNPs
ROI Area	2085638		ROI Area	6148862								Average	62.0008
Particle Intensity	1.64654		Particle Intensity	21.6323								Std Dev	18.7957
Total Particles	31824		Total Particles	250470								Std Error	6.64529
Daughter Particles	18325		Daughter Particles	64710
							SPNPs
% in Lysosomes	0.575823		% in Lysosomes	0.258354			Image Area	ROI Area	NP Intensity	Total NPs	Daughter NPs	% in Lysosomes	% Colocalized
							1	5114489	21.8421	263672	76956	0.291863	29.1863
							2	6148862	21.6323	250470	64710	0.258354	25.8354
Area 3							3	1892674	5.73387	75823	33292	0.439075	43.9075
							4	2169580	6.52203	85916	31993	0.372375	37.2375
NPs			SPNPs				5	3529663	7.08249	120970	50010	0.413408	41.3408
ROI Area	4111806		ROI Area	1892674			6	4393354	13.4243	170583	88401	0.518229	51.8229
Particle Intensity	1.94681		Particle Intensity	5.73387			7	4198654	11.9821	152826	87954	0.575517	57.5517
Total Particles	32453		Total Particles	75823
Daughter Particles	24820		Daughter Particles	33292								Average	40.9832
												Std Dev	11.4262
% in Lysosomes	0.764798		% in Lysosomes	0.439075								Std Error	4.31869
Area 4
NPs			SPNPs
ROI Area	2085638		ROI Area	2169580
Particle Intensity	1.64654		Particle Intensity	6.52203
Total Particles	31824		Total Particles	85916
Daughter Particles	18325		Daughter Particles	31993
% in Lysosomes	0.575823		% in Lysosomes	0.372375
Area 5
NPs			SPNPs
ROI Area	5207469		ROI Area	3529663
Particle Intensity	1.74083		Particle Intensity	7.08249
Total Particles	26989		Total Particles	120970
Daughter Particles	21318		Daughter Particles	50010
% in Lysosomes	0.789877		% in Lysosomes	0.413408
Area 6
NPs			SPNPs
ROI Area	5621616		ROI Area	4393354
Particle Intensity	1.5451		Particle Intensity	13.4243
Total Particles	26639		Total Particles	170583
Daughter Particles	20174		Daughter Particles	88401
% in Lysosomes	0.757311		% in Lysosomes	0.518229
Area 7
NPs			SPNPs
ROI Area	2649921		ROI Area	4198654
Particle Intensity	1.09383		Particle Intensity	11.9821
Total Particles	17344		Total Particles	152826
Daughter Particles	11989		Daughter Particles	87954
% in Lysosomes	0.691248		% in Lysosomes	0.575517
Area 8
NPs
ROI Area	2392318
Particle Intensity	1.12247
Total Particles	17774
Daughter Particles	10600
% in Lysosomes	0.596377

## Sheet: Fig. 1g
Fig. 1g - in vitro STAT3 Knockdown
Protein Simple Simulated Lane View
												Antibody	Dilution	Source	Catalog No.
												GAPDH	01:50:00	Cell Signaling	2118S
												STAT3	01:50:00	Cell Signaling	12640
Protein Simple Data														Chromatograms
Control														Control
Image ID	Sample	Primary	Peak	Name	Position	MW (kDa)	Height	Area	% Area	Width	S/N	Baseline
C1	GL26 Control	GAPDH STAT3	1	GAPDH	467	40	646564	6380853		9.3	30915.3	198.7
	GL26 Control	GAPDH STAT3	2	STAT3	559	86	120199	1482777		11.6	5052.1	214.6
Image ID	Sample	Primary	Peak	Name	Position	MW (kDa)	Height	Area	% Area	Width	S/N	Baseline
C2	GL26 Control	GAPDH STAT3	1	GAPDH	464	40	628070	6296441		9.4	36914.2	167.3
	GL26 Control	GAPDH STAT3	2	STAT3	557	86	82829.4	1098891		12.5	4131.5	191.2
Image ID	Sample	Primary	Peak	Name	Position	MW (kDa)	Height	Area	% Area	Width	S/N	Baseline
C3	GL26 Control	GAPDH / STAT3	1	GAPDH	458	41	635174	6332305		9.4	41796.4	116.4
	GL26 Control	GAPDH / STAT3	2	STAT3	553	85	109758	1321467		11.3	6459.3	163
Image ID	Sample	Primary	Peak	Name	Position	MW (kDa)	Height	Area	% Area	Width	S/N	Baseline
C4	GL26 Control	GAPDH / STAT3	1	GAPDH	457	41	657552	6422404		9.2	53274.3	169.5
	GL26 Control	GAPDH / STAT3	2	STAT3	551	84	108854	1328073		11.5	7850.1	257.4
Image ID	Sample	Primary	Peak	Name	Position	MW (kDa)	Height	Area	% Area	Width	S/N	Baseline
C5	GL26 Control	GAPDH / STAT3	1	GAPDH	455	41	630315	6692170		10	51639.2	170.6
	GL26 Control	GAPDH / STAT3	2	STAT3	551	85	102466	1350564		12.4	7261.2	234.1
Lipofectamine/STAT3i														Lipofectamine/STAT3i
Image ID	Sample	Primary	Peak	Name	Position	MW (kDa)	Height	Area	% Area	Width	S/N	Baseline
L1	Lipofectamine/STAT3i	GAPDH STAT3	1	GAPDH	464	41	531397	4832846		8.5	34218.6	174
	Lipofectamine/STAT3i	GAPDH STAT3	2	STAT3	556	86	46164.6	565315		11.5	2635.1	327.6
Image ID	Sample	Primary	Peak	Name	Position	MW (kDa)	Height	Area	% Area	Width	S/N	Baseline
L2	Lipofectamine/STAT3i	GAPDH STAT3	1	GAPDH	462	41	621525	5848536		8.8	26982.3	165.9
	Lipofectamine/STAT3i	GAPDH STAT3	2	STAT3	555	86	62765.2	782469		11.7	2358.9	216.8
STAT3i SPNPs 25 ug/mL														STAT3i SPNPs 25 ug/mL
Image ID	Sample	Primary	Peak	Name	Position	MW (kDa)	Height	Area	% Area	Width	S/N	Baseline
25NP1	STAT3i SPNPs 25 ug/mL	GAPDH STAT3	1	GAPDH	467	42	349669	3040671		8.2	15530	356.7
	STAT3i SPNPs 25 ug/mL	GAPDH STAT3	2	STAT3	559	86	8243.3	130925		14.9	250.5	641.6
Image ID	Sample	Primary	Peak	Name	Position	MW (kDa)	Height	Area	% Area	Width	S/N	Baseline
25NP2	STAT3i SPNPs 25 ug/mL	GAPDH STAT3	1	GAPDH	467	42	303476	2517957		7.8	16188.4	197.6
	STAT3i SPNPs 25 ug/mL	GAPDH STAT3	2	STAT3	558	86	5955	86530		13.7	238.3	361.3
STAT3i SPNPs 2.5 ug/mL														STAT3i SPNPs 2.5 ug/mL
Image ID	Sample	Primary	Peak	Name	Position	MW (kDa)	Height	Area	% Area	Width	S/N	Baseline
NP1	STAT3i SPNPs 2.5 ug/mL	GAPDH STAT3	1	GAPDH	462	41	531927	4728386		8.4	31554.5	230.9
	STAT3i SPNPs 2.5 ug/mL	GAPDH STAT3	2	STAT3	555	87	37409.6	430149		10.8	2003.8	366.3
Image ID	Sample	Primary	Peak	Name	Position	MW (kDa)	Height	Area	% Area	Width	S/N	Baseline
NP2	STAT3i SPNPs 2.5 ug/mL	GAPDH STAT3	1	GAPDH	463	41	600434	5068065		7.9	28858.6	165.7
	STAT3i SPNPs 2.5 ug/mL	GAPDH STAT3	2	STAT3	555	86	43289.5	481806		10.5	1905.1	246.5
SPNPs 25 ug/mL														SPNPs 25 ug/mL
Image ID	Sample	Primary	Peak	Name	Position	MW (kDa)	Height	Area	% Area	Width	S/N	Baseline
A1	SPNPs 25 ug/mL	GAPDH / STAT3	1	GAPDH	454	41	670763	6872951		9.6	39013.5	237.2
	SPNPs 25 ug/mL	GAPDH / STAT3	2	STAT3	550	85	92031.8	1126052		11.5	4778.1	317.4
Image ID	Sample	Primary	Peak	Name	Position	MW (kDa)	Height	Area	% Area	Width	S/N	Baseline
A2	SPNPs 25 ug/mL	GAPDH / STAT3	1	GAPDH	455	41	696300	6920392		9.3	56987.9	174.4
	SPNPs 25 ug/mL	GAPDH / STAT3	2	STAT3	551	86	96034.5	1131634		11.1	7082.9	227.4
Image ID	Sample	Primary	Peak	Name	Position	MW (kDa)	Height	Area	% Area	Width	S/N	Baseline
A3	SPNPs 25 ug/mL	GAPDH / STAT3	1	GAPDH	455	41	693086	6750553		9.1	63296.4	138.5
	SPNPs 25 ug/mL	GAPDH / STAT3	2	STAT3	551	86	97624.2	1139494		11	8090.1	122.2

## Sheet: Fig. 2e
Fig. 2e - Biodistribution Quantification
	iRGD NP Naïve
	Fluorescent Counts
Liver	3879	3749	3538	3746
Lung	3847	3749	3836	3779
Brain	980	681	794	852
Spleen	0	0	2	0
Kidney	168	121	133	146
	iRGD NP Tumor
	Fluorescent Counts
Liver	3268	3468	3746	3346
Lung	3378	3326	3539	3237
Brain	1041	1287	1127	1174
Spleen	0	0	0	0
Kidney	0	0	0	0
	NP Naive
	Fluorescent Counts
Liver	3253	2762	2738	2738
Lung	3142	3183	3142	3146
Brain	179	146	128	136
Spleen	0	3	0	2
Kidney	72	76	46	32
	NP Tumor
	Fluorescent Counts
Liver	3468	3346	3476	3476
Lung	1428	1163	1034	1036
Brain	123	141	126	126
Spleen	0	0	0	0
Kidney	67	92	44	45

## Sheet: Fig. 2f
Fig. 2f - αvβ(3/5) Expression
αvβ3 Expression			αvβ5 Expression
Brain	Tumor		Brain	Tumor
0.3	74		0.3	52
0.7	76		0.7	67
0.9	52		0.9	81
0.4	54		0.4	72
0.9	61		0.9	71

## Sheet: Fig. 3b
Fig. 3b - Survival (Combined Therapy)
Control			SPNPs			STAT3i			STAT3i SPNPs
Mouse	DPI Survival		Mouse	DPI Survival		Mouse	DPI Survival		Mouse	DPI Survival
1	26		1	27		1	32		1	36
2	28		2	28		2	33		2	41
3	28		3	28		3	33		3	51
4	26
5	28
6	28
IR			SPNPs + IR			STAT3i + IR			STAT3i SPNPs + IR
Mouse	DPI Survival		Mouse	DPI Survival		Mouse	DPI Survival		Mouse	DPI Survival
1	44		1	42		1	48		1	67
2	44		2	42		2	48		2	100
3	44		3	44		3	53		3	100
4	54		4	44		4	60		4	100
5	54		5	53		5	66		5	100
						6	66		6	100
									7	100
									8	100
** 100 DPI = Long term survivor

## Sheet: Fig. 3c(1)
Fig. 3c(1) - in vivo STAT3 Knockdown
Protein Simple Simulated Lane View
																	Antibody	Dilution	Source	Catalog No.
																	Beta Actin	01:50:00	Cell Signaling	4970
																	STAT3	01:50:00	Cell Signaling	12640
Protein Simple Data														Chromatograms
Saline														Saline
Biollogical Replicate 1														Biollogical Replicate 1
Image ID	Sample	Primary	Peak	Name	Position	MW (kDa)	Height	Area	% Area	Width	S/N	Baseline
iS1	C.1	BetaActin / STAT3	1	Beta Actin	484	49	37540.7	277321		6.9	1273.7	317.2
	C.1	BetaActin / STAT3	2	STAT3	560	91	59294.7	659666		10.5	2010.6	350.5
Image ID	Sample	Primary	Peak	Name	Position	MW (kDa)	Height	Area	% Area	Width	S/N	Baseline
iS2	C.1	BetaActin / STAT3	1	Beta Actin	483	49	32727.8	248980		7.1	1257.4	317
	C.1	BetaActin / STAT3	2	STAT3	560	90	58649.4	638734		10.2	2223.6	367.5
Image ID	Sample	Primary	Peak	Name	Position	MW (kDa)	Height	Area	% Area	Width	S/N	Baseline
iS3	C.1	BetaActin / STAT3	1	Beta Actin	483	48	35105.2	269297		7.2	886.4	326.1
	C.1	BetaActin / STAT3	2	STAT3	559	90	54413.8	620138		10.7	1340.2	330.5
Biollogical Replicate 2														Biollogical Replicate 2
Image ID	Sample	Primary	Peak	Name	Position	MW (kDa)	Height	Area	% Area	Width	S/N	Baseline
iS4	C.2	BetaActin / STAT3	1	Beta Actin	482	49	30215.9	235060		7.3	950.6	447.2
	C.2	BetaActin / STAT3	2	STAT3	559	90	49621.2	555358		10.5	1509	500.8
Image ID	Sample	Primary	Peak	Name	Position	MW (kDa)	Height	Area	% Area	Width	S/N	Baseline
iS5	C.2	BetaActin / STAT3	1	Beta Actin	481	48	28938.8	226162		7.3	880.7	377.7
	C.2	BetaActin / STAT3	2	STAT3	559	90	46618.2	529887		10.7	1373.4	385.5
Image ID	Sample	Primary	Peak	Name	Position	MW (kDa)	Height	Area	% Area	Width	S/N	Baseline
iS6	C.2	BetaActin / STAT3	1	Beta Actin	483	49	30437.2	234452		7.2	1004.5	430.7
	C.2	BetaActin / STAT3	2	STAT3	560	90	50207.3	566856		10.6	1609.4	543.6
STAT3i														STAT3i
Biological Replicate 1														Biological Replicate 1
Image ID	Sample	Primary	Peak	Name	Position	MW (kDa)	Height	Area	% Area	Width	S/N	Baseline
iS9	Si.1	BetaActin / STAT3	1	Beta Actin	484	49	61780.6	450344		6.8	2177	584.5
	Si.1	BetaActin / STAT3	2	STAT3	560	89	100932	1012020		9.4	3606.8	774.1
Image ID	Sample	Primary	Peak	Name	Position	MW (kDa)	Height	Area	% Area	Width	S/N	Baseline
iS10	Si.1	BetaActin / STAT3	1	Beta Actin	483	49	48863.1	394703		7.6	2067.2	410.4
	Si.1	BetaActin / STAT3	2	STAT3	560	89	91355.2	970638		10	3863.9	391
Image ID	Sample	Primary	Peak	Name	Position	MW (kDa)	Height	Area	% Area	Width	S/N	Baseline
iS11	Si.1	BetaActin / STAT3	1	Beta Actin	484	49	58094.8	436254		7.1	1486.8	562.2
	Si.1	BetaActin / STAT3	2	STAT3	560	90	107073	1081425		9.5	2782.3	748.2
Biological Replicate 2														Biological Replicate 2
Image ID	Sample	Primary	Peak	Name	Position	MW (kDa)	Height	Area	% Area	Width	S/N	Baseline
iS12	Si.2	BetaActin / STAT3	1	Beta Actin	485	49	62354	489710		7.4	1902.5	603.9
	Si.2	BetaActin / STAT3	2	STAT3	561	90	101045	1036788		9.6	3098.9	760.4
Image ID	Sample	Primary	Peak	Name	Position	MW (kDa)	Height	Area	% Area	Width	S/N	Baseline
iS13	Si.2	BetaActin / STAT3	1	Beta Actin	485	49	63395.8	483400		7.2	2392.4	552.8
	Si.2	BetaActin / STAT3	2	STAT3	561	90	105768	1050536		9.3	4050.6	707.5
Image ID	Sample	Primary	Peak	Name	Position	MW (kDa)	Height	Area	% Area	Width	S/N	Baseline
iS14	Si.2	BetaActin / STAT3	1	Beta Actin	486	49	67555.2	515539		7.2	2597.2	535
	Si.2	BetaActin / STAT3	2	STAT3	562	90	106231	1094107		9.7	4158.1	703.5
STAT3i SPNPs														STAT3i SPNPs
Biological Replicate 1														Biological Replicate 1
Image ID	Sample	Primary	Peak	Name	Position	MW (kDa)	Height	Area	% Area	Width	S/N	Baseline
iS17	SiNP.1	BetaActin / STAT3	1	Beta Actin	488	49	31503.4	262650		7.8	1728.8	428
	SiNP.1	BetaActin / STAT3	2	STAT3	564	92	12138.1	130212		10.1	641.7	669.9
Image ID	Sample	Primary	Peak	Name	Position	MW (kDa)	Height	Area	% Area	Width	S/N	Baseline
iS18	SiNP.1	BetaActin / STAT3	1	Beta Actin	488	49	31475.6	262792		7.8	1164	474.5
	SiNP.1	BetaActin / STAT3	2	STAT3	564	92	12746.7	138506		10.2	459.7	670.2
Image ID	Sample	Primary	Peak	Name	Position	MW (kDa)	Height	Area	% Area	Width	S/N	Baseline
iS19	SiNP.1	BetaActin / STAT3	1	Beta Actin	488	49	40804.2	332443		7.7	1380.9	453.2
	SiNP.1	BetaActin / STAT3	2	STAT3	564	92	13616.3	154218		10.6	437.8	703.1
Biological Replicate 2														Biological Replicate 2
Image ID	Sample	Primary	Peak	Name	Position	MW (kDa)	Height	Area	% Area	Width	S/N	Baseline
iS20	SiNP.2	BetaActin / STAT3	1	Beta Actin	489	49	34513	291557		7.9	1381.5	411.4
	SiNP.2	BetaActin / STAT3	2	STAT3	564	92	13673.9	146026		10	523.6	575.8
Image ID	Sample	Primary	Peak	Name	Position	MW (kDa)	Height	Area	% Area	Width	S/N	Baseline
iS21	SiNP.2	BetaActin / STAT3	1	Beta Actin	489	49	35433.8	281092		7.5	1309	356
	SiNP.2	BetaActin / STAT3	2	STAT3	564	91	13602	148020		10.2	485.9	437
Image ID	Sample	Primary	Peak	Name	Position	MW (kDa)	Height	Area	% Area	Width	S/N	Baseline
iS22	SiNP.2	BetaActin / STAT3	1	Beta Actin	492	49	32658.8	255857		7.4	1152.5	362.2
	SiNP.2	BetaActin / STAT3	2	STAT3	565	92	13662.7	148011		10.2	460.5	498.4
SPNPs														SPNPs
Biological Replicate 1														Biological Replicate 1
Image ID	Sample	Primary	Peak	Name	Position	MW (kDa)	Height	Area	% Area	Width	S/N	Baseline
iS25	MTNP.1	BetaActin / STAT3	1	Beta Actin	481	48	72586.3	503007		6.5	2280.9	566.4
	MTNP.1	BetaActin / STAT3	2	STAT3	558	89	115844	1147470		9.3	3836.5	779.5
Image ID	Sample	Primary	Peak	Name	Position	MW (kDa)	Height	Area	% Area	Width	S/N	Baseline
iS26	MTNP.1	BetaActin / STAT3	1	Beta Actin	482	48	60880.8	429079		6.6	1815	521.6
	MTNP.1	BetaActin / STAT3	2	STAT3	558	89	104534	1026026		9.2	3241.9	677.1
Image ID	Sample	Primary	Peak	Name	Position	MW (kDa)	Height	Area	% Area	Width	S/N	Baseline
iS27	MTNP.1	BetaActin / STAT3	1	Beta Actin	483	49	81195.3	548483		6.3	3428.4	527.5
	MTNP.1	BetaActin / STAT3	2	STAT3	559	90	113171	1096570		9.1	5032.9	679.1
Biological Replicate 2														Biological Replicate 2
Image ID	Sample	Primary	Peak	Name	Position	MW (kDa)	Height	Area	% Area	Width	S/N	Baseline
iS28	MTNP.2	BetaActin / STAT3	1	Beta Actin	484	48	69705.1	498874		6.7	1794.6	634.2
	MTNP.2	BetaActin / STAT3	2	STAT3	560	89	111878	1093678		9.2	2937.1	836.8
Image ID	Sample	Primary	Peak	Name	Position	MW (kDa)	Height	Area	% Area	Width	S/N	Baseline
iS29	MTNP.2	BetaActin / STAT3	1	Beta Actin	485	49	63600.3	459635		6.8	2214.4	647.7
	MTNP.2	BetaActin / STAT3	2	STAT3	560	90	103185	1002877		9.1	3661.5	830.8
Image ID	Sample	Primary	Peak	Name	Position	MW (kDa)	Height	Area	% Area	Width	S/N	Baseline
iS30	MTNP.2	BetaActin / STAT3	1	Beta Actin	484	48	69779.2	524862		7.1	2078.1	534.4
	MTNP.2	BetaActin / STAT3	2	STAT3	560	89	113060	1162590		9.7	3412.1	557.3
Biotin Ladder														Biotin Ladder
Image ID	Sample	Primary	Peak	Name	Position	MW (kDa)	Height	Area	% Area	Width	S/N	Baseline
iBL1	Blocking	Biotin Ladder	Ldr 12	347	12	6510.7	88437		12.8	12736.5	0.5
	Blocking	Biotin Ladder	Ldr 40	473	40	3329.8	45885		12.9	6354.6	0.6
	Blocking	Biotin Ladder	Ldr 66	554	66	11976.1	117004		9.2	26748	0.6
	Blocking	Biotin Ladder	Ldr 116	599	116	10566.1	115176		10.2	23116	0.6
	Blocking	Biotin Ladder	Ldr 180	644	180	11291.4	131292		10.9	24095.9	0.6
	Blocking	Biotin Ladder	Ldr 230	669	230	8132	112649		13	16643.3	0.6

## Sheet: Fig. 3c(2)
Fig. 3c(2) - in vivo pSTAT3 Knockdown
Protein Simiple Simulated Lane View
																		Material			Dilution	Source	Catalog No.
																		Total Protein Detection Module			N/A	Simple Protein	DM-TP01
																		pSTAT3 Ab			01:50:00	Cell Signaling	9145
Protein Simple Data														Chromatograms
Saline														Saline
Biollogical Replicate 1														Biollogical Replicate 1
Total Protein
Image ID	Sample	Primary	Peak	Position	MW (kDa)	Height	Area	% Area	% Total	Width	S/N	Baseline
iP1	C.1	Ab Dil	1	351	4	96.8	1583		0.23	28	8.1	112.9
	C.1	Ab Dil	2	376	10	72	2320		0.34	30	-0.5	108.6
	C.1	Ab Dil	3	406	18	244.1	6225		0.9	31	7.6	103.6
	C.1	Ab Dil	4	441	27	445.9	13261		1.92	37	8.9	97.6
	C.1	Ab Dil	5	472	35	771.1	18069		2.61	26	3.6	92.4
	C.1	Ab Dil	6	498	42	1926.7	40532		5.86	27	66.8	88
	C.1	Ab Dil	7	520	50	3334.2	59957		8.66	23	149.4	84.2
	C.1	Ab Dil	8	540	58	3801	80981		11.7	23	76.9	80.8
	C.1	Ab Dil	9	571	75	4866.9	156254		22.58	39	142.3	75.6
	C.1	Ab Dil	10	590	97	3603.8	21537		3.11	6	-4.1	72.4
	C.1	Ab Dil	11	610	130	4763.6	142247		20.56	35	122.6	69
	C.1	Ab Dil	12	645	187	3565.9	89939		13	25	13.4	63
	C.1	Ab Dil	13	660	230	2995.1	59094		8.54	22	40	60.5
STAT3 Detection
Image ID	Sample	Primary	Peak	Position	MW (kDa)	Height	Area	% Area	% Total	Width	S/N	Baseline
iP2	C.1	pSTAT 1*	1	379	12	17.4	69		0.15	7	4.2	29.3
	C.1	pSTAT 1*	2	420	21	16.9	130		0.29	13	4.2	30.1
	C.1	pSTAT 1*	3	471	34	26	170		0.37	17	4.5	31.1
	C.1	pSTAT 1*	4	511	46	69	940		2.06	27	10	31.9
	C.1	pSTAT 1*	5	529	53	38	221		0.48	11	2.4	32.2
	C.1	pSTAT 1*	6	547	60	85.9	1095		2.4	23	8.4	32.6
	C.1	pSTAT 1*	7	582	91	1280.8	23538		51.61	40	149.6	33.3
	C.1	pSTAT 1*	8	603	116	324.4	4955		10.87	17	11.5	33.7
	C.1	pSTAT 1*	9	622	154	261.9	5109		11.2	19	10.3	34.1
	C.1	pSTAT 1*	10	637	174	274.9	7379		16.18	34	4.4	34.3
	C.1	pSTAT 1*	11	664	235	153.9	1998		4.38	20	1.8	34.9
Total Protein
Image ID	Sample	Primary	Peak	Position	MW (kDa)	Height	Area	% Area	% Total	Width	S/N	Baseline
iP3	C.1	Ab Dil	1	373	11	40.4	780		0.14	23	0.7	138
	C.1	Ab Dil	2	401	17	169.6	4288		0.75	34	12.1	135.1
	C.1	Ab Dil	3	437	27	360.7	9859		1.73	36	15.7	131.4
	C.1	Ab Dil	4	470	36	639	17090		3	31	4	128
	C.1	Ab Dil	5	496	42	1606	32649		5.73	26	98.6	125.4
	C.1	Ab Dil	6	518	50	2727.8	46887		8.22	22	219.1	123.1
	C.1	Ab Dil	7	538	58	3178.8	77357		13.57	27	126.9	121.1
	C.1	Ab Dil	8	570	75	3828.4	112462		19.73	35	186.8	117.8
	C.1	Ab Dil	9	591	97	2923.4	44439		7.79	15	-11.4	115.7
	C.1	Ab Dil	10	611	132	3896.4	108225		18.98	32	175.3	113.6
	C.1	Ab Dil	11	644	179	2916.7	81863		14.36	29	23	110.2
	C.1	Ab Dil	12	662	227	2429.5	34227		6	17	57.8	108.4
STAT3 Detection
Image ID	Sample	Primary	Peak	Position	MW (kDa)	Height	Area	% Area	% Total	Width	S/N	Baseline
iP4	C.1	pSTAT 1*	1	345	3	14.6	104		0.21	11	4.2	42.9
	C.1	pSTAT 1*	2	394	15	19.4	135		0.28	9	7.2	43.2
	C.1	pSTAT 1*	3	473	35	21.7	208		0.43	19	4.1	43.7
	C.1	pSTAT 1*	4	505	44	25.2	438		0.91	26	3.7	43.9
	C.1	pSTAT 1*	5	535	57	32.2	650		1.35	24	4.4	44.1
	C.1	pSTAT 1*	6	549	60	80.4	4100		8.5	31	3.7	44.1
	C.1	pSTAT 1*	7	582	92	1412.3	25886		53.65	34	171.4	44.3
	C.1	pSTAT 1*	8	607	125	328.6	3347		6.94	13	2.3	44.5
	C.1	pSTAT 1*	9	631	168	341	10301		21.35	38	22.1	44.6
	C.1	pSTAT 1*	10	645	185	239.5	316		0.65	2	9.7	44.7
	C.1	pSTAT 1*	11	660	218	178.5	2769		5.74	30	11	44.8
Biological Replicate 2														Biological Replicate 2
Total Protein
Image ID	Sample	Primary	Peak	Position	MW (kDa)	Height	Area	% Area	% Total	Width	S/N	Baseline
iP5	C.2	Ab Dil	1	388	13	49.1	809		0.22	22	0	95.7
	C.2	Ab Dil	2	405	18	100.4	2621		0.7	31	8.6	94.3
	C.2	Ab Dil	3	441	27	196.9	4977		1.32	31	12.7	91.5
	C.2	Ab Dil	4	471	35	362.3	9941		2.64	31	6.6	89.1
	C.2	Ab Dil	5	497	41	972	18424		4.9	24	87.1	87
	C.2	Ab Dil	6	520	50	1796.4	31053		8.25	23	182.8	85.1
	C.2	Ab Dil	7	538	57	2032.6	43500		11.56	23	102.4	83.7
	C.2	Ab Dil	8	570	75	2749.2	74753		19.87	33	177.6	81.1
	C.2	Ab Dil	9	590	101	1969.8	21417		5.69	11	-2.2	79.5
	C.2	Ab Dil	10	609	129	2659.9	70072		18.62	31	147.5	78
	C.2	Ab Dil	11	625	153	2148.4	40050		10.64	20	2.5	76.7
	C.2	Ab Dil	12	642	187	1849.2	19537		5.19	11	4.7	75.4
	C.2	Ab Dil	13	660	230	1836.6	39129		10.4	27	114.7	73.9
STAT3 Detection
Image ID	Sample	Primary	Peak	Position	MW (kDa)	Height	Area	% Area	% Total	Width	S/N	Baseline
iP6	C.2	pSTAT3	1	381	12	32.7	153		0.59	12	5.4	26.7
	C.2	pSTAT3	2	527	53	27.9	483		1.86	39	1.2	30.9
	C.2	pSTAT3	3	554	63	32.9	1733		6.67	24	-2.4	31.6
	C.2	pSTAT3	4	580	88	678.8	12562		48.36	31	54	32.4
	C.2	pSTAT3	5	603	116	229.5	2556		9.84	16	6.8	33
	C.2	pSTAT3	6	630	165	172.5	3225		12.42	24	6.9	33.8
	C.2	pSTAT3	7	645	194	151.2	2102		8.09	19	7.4	34.2
	C.2	pSTAT3	8	663	235	188	3159		12.16	27	17	34.7
Total Protein
Image ID	Sample	Primary	Peak	Position	MW (kDa)	Height	Area	% Area	% Total	Width	S/N	Baseline
iP7	C.2	Ab Dil	1	354	6	21.4	609		0.14	36	1	86.6
	C.2	Ab Dil	2	371	11	44.6	509		0.12	13	0.8	85.2
	C.2	Ab Dil	3	399	18	151.6	4364		1	39	11.1	82.9
	C.2	Ab Dil	4	436	27	325	8899		2.04	37	22.5	79.9
	C.2	Ab Dil	5	468	34	559.8	13619		3.12	29	10	77.4
	C.2	Ab Dil	6	493	41	1321.3	27577		6.33	26	114.8	75.3
	C.2	Ab Dil	7	516	50	2339.5	43074		9.88	24	271.4	73.5
	C.2	Ab Dil	8	536	57	2651.2	60914		13.97	25	162	71.8
	C.2	Ab Dil	9	569	75	3450.7	98183		22.52	35	305.5	69.2
	C.2	Ab Dil	10	588	101	2499.8	22474		5.15	9	-13	67.6
	C.2	Ab Dil	11	609	130	3630.9	102007		23.4	34	293.6	65.9
	C.2	Ab Dil	12	660	231	2214.3	53758		12.33	29	63	61.8
STAT3 Detection
Image ID	Sample	Primary	Peak	Position	MW (kDa)	Height	Area	% Area	% Total	Width	S/N	Baseline
iP8	C.2	pSTAT3	1	435	27	18.5	353		0.68	30	3.5	26.8
	C.2	pSTAT3	2	470	35	23.5	740		1.43	31	4.3	26.4
	C.2	pSTAT3	3	494	41	33.3	433		0.84	15	1.4	26.1
	C.2	pSTAT3	4	512	48	92	1201		2.32	21	9.4	25.9
	C.2	pSTAT3	5	540	59	66.6	2826		5.45	38	4.2	25.5
	C.2	pSTAT3	6	581	91	1145.4	22784		43.94	36	117.1	25
	C.2	pSTAT3	7	603	115	274	6127		11.82	20	5.2	24.7
	C.2	pSTAT3	8	624	157	353.2	7209		13.9	23	16.8	24.5
	C.2	pSTAT3	9	654	211	260.1	7094		13.68	27	7.9	24.1
	C.2	pSTAT3	10	668	247	197.2	3087		5.95	25	11.9	23.9
STAT3i														STAT3i
Biological Replicate 1														Biological Replicate 1
Total Protein
Image ID	Sample	Primary	Peak	Position	MW (kDa)	Height	Area	% Area	% Total	Width	S/N	Baseline
iP9	Si.1	Ab Dil	1	372	11	29.9	922		0.15	33	0.7	204.8
	Si.1	Ab Dil	2	406	18	158.1	4488		0.74	38	7.1	200.1
	Si.1	Ab Dil	3	440	27	349.6	9305		1.54	34	12.3	195.4
	Si.1	Ab Dil	4	472	35	610.2	15594		2.57	29	8.5	190.9
	Si.1	Ab Dil	5	498	42	1602.3	32980		5.44	26	81	187.3
	Si.1	Ab Dil	6	521	50	3006.7	46813		7.73	21	182.4	184.1
	Si.1	Ab Dil	7	541	58	3360	73586		12.15	24	97.8	181.3
	Si.1	Ab Dil	8	572	74	4074.2	136132		22.47	40	146.1	177
	Si.1	Ab Dil	9	592	100	3097.3	24502		4.04	8	-1.7	174.2
	Si.1	Ab Dil	10	612	129	4127.1	126139		20.82	36	141.4	171.4
	Si.1	Ab Dil	11	633	160	3255	49619		8.19	16	0.9	168.5
	Si.1	Ab Dil	12	648	198	2986	49042		8.1	17	7.3	166.4
	Si.1	Ab Dil	13	664	225	2770.3	36652		6.05	17	50.3	164.2
STAT3 Detection
Image ID	Sample	Primary	Peak	Position	MW (kDa)	Height	Area	% Area	% Total	Width	S/N	Baseline
iP10	Si.1	pSTAT 1*	1	500	43	39.1	445		1.12	19	8.5	65.5
	Si.1	pSTAT 1*	2	516	49	50.3	700		1.76	24	9.1	65
	Si.1	pSTAT 1*	3	540	56	21	290		0.73	18	3.2	64.4
	Si.1	pSTAT 1*	4	585	91	1234.9	22678		56.99	49	146.8	63.1
	Si.1	pSTAT 1*	5	603	115	265	5348		13.44	21	-6	62.6
	Si.1	pSTAT 1*	6	624	151	226.9	6004		15.09	28	12	62
	Si.1	pSTAT 1*	7	662	233	157.8	4327		10.87	28	5.5	60.9
Total Protein
Image ID	Sample	Primary	Peak	Position	MW (kDa)	Height	Area	% Area	% Total	Width	S/N	Baseline
iP11	Si.1	Ab Dil	1	376	11	44.8	523		0.1	18	-0.3	178.3
	Si.1	Ab Dil	2	401	17	163.4	4532		0.86	42	11.6	174.1
	Si.1	Ab Dil	3	438	27	274.1	7211		1.37	33	13.6	168
	Si.1	Ab Dil	4	473	35	581.8	10860		2.07	26	14.2	162.1
	Si.1	Ab Dil	5	497	42	1422	33716		6.42	33	98.2	158.1
	Si.1	Ab Dil	6	521	50	2638.3	44946		8.56	22	221.9	154.1
	Si.1	Ab Dil	7	541	57	3115.1	69257		13.19	25	130.4	150.8
	Si.1	Ab Dil	8	572	74	3675.2	118706		22.61	39	171.7	145.6
	Si.1	Ab Dil	9	593	102	2688.4	18704		3.56	7	-5.4	142.1
	Si.1	Ab Dil	10	613	130	3579.4	98369		18.73	32	162.5	138.8
	Si.1	Ab Dil	11	632	156	2828.1	22628		4.31	8	2.7	135.6
	Si.1	Ab Dil	12	643	178	2578.7	62960		11.99	25	4.7	133.8
	Si.1	Ab Dil	13	664	222	2295.8	32693		6.23	16	70.9	130.3
STAT3 Detection
Image ID	Sample	Primary	Peak	Position	MW (kDa)	Height	Area	% Area	% Total	Width	S/N	Baseline
iP12	Si.1	pSTAT 1*	1	394	15	18.5	79		0.2	8	4.7	55
	Si.1	pSTAT 1*	2	429	24	15.6	62		0.15	8	3.2	53.1
	Si.1	pSTAT 1*	3	539	56	82.1	4372		10.85	66	6.1	47.2
	Si.1	pSTAT 1*	4	583	90	1067	18398		45.68	29	118	44.8
	Si.1	pSTAT 1*	5	617	137	241.3	5043		12.52	22	5.3	42.9
	Si.1	pSTAT 1*	6	630	160	336.2	5039		12.51	19	24	42.2
	Si.1	pSTAT 1*	7	646	187	227.1	3102		7.7	15	12	41.3
	Si.1	pSTAT 1*	8	662	227	250.3	4183		10.39	33	21.8	40.5
Biolgical Replicate 2														Biolgical Replicate 2
Total Protein
Image ID	Sample	Primary	Peak	Position	MW (kDa)	Height	Area	% Area	% Total	Width	S/N	Baseline
iP13	Si.2	Ab Dil	1	368	9	29.2	274		0.05	16	1.6	178.3
	Si.2	Ab Dil	2	399	18	137.2	3909		0.68	44	6.9	176.3
	Si.2	Ab Dil	3	435	27	297.5	7366		1.28	34	9.7	174.1
	Si.2	Ab Dil	4	470	35	589.3	11624		2.02	28	10.9	171.9
	Si.2	Ab Dil	5	494	41	1509.7	32818		5.7	31	82.9	170.4
	Si.2	Ab Dil	6	517	50	2703.9	47915		8.32	23	155.9	169
	Si.2	Ab Dil	7	537	57	3332.3	74472		12.93	25	92.4	167.7
	Si.2	Ab Dil	8	569	75	4348.3	122119		21.2	36	187.5	165.7
	Si.2	Ab Dil	9	590	102	3034.8	23761		4.12	8	-8.5	164.4
	Si.2	Ab Dil	10	609	129	4356.3	103507		17.97	29	157.8	163.2
	Si.2	Ab Dil	11	629	161	3365.7	98844		17.16	30	2.7	162
	Si.2	Ab Dil	12	660	223	2886.7	49537		8.6	17	28	160
STAT3 Detection
Image ID	Sample	Primary	Peak	Position	MW (kDa)	Height	Area	% Area	% Total	Width	S/N	Baseline
iP14	Si.2	pSTAT3	1	341	2	19.1	170		0.36	19	3.9	58
	Si.2	pSTAT3	2	369	9	16.1	57		0.12	5	3.7	57.7
	Si.2	pSTAT3	3	423	23	22.2	77		0.16	5	5	57.1
	Si.2	pSTAT3	4	473	34	19.8	280		0.58	18	4.3	56.6
	Si.2	pSTAT3	5	499	42	41.8	316		0.66	18	2.6	56.3
	Si.2	pSTAT3	6	513	47	76.9	1076		2.25	26	13.8	56.2
	Si.2	pSTAT3	7	530	54	24.2	165		0.34	9	-1.2	56
	Si.2	pSTAT3	8	547	61	78.1	2443		5.11	32	10.1	55.8
	Si.2	pSTAT3	9	581	90	1426.6	24179		50.53	36	179.5	55.4
	Si.2	pSTAT3	10	618	144	346.9	10700		22.36	38	16.3	55
	Si.2	pSTAT3	11	645	196	319.1	4856		10.15	19	17.5	54.7
	Si.2	pSTAT3	12	663	237	249.3	3534		7.38	20	18.9	54.6
Total Protein
Image ID	Sample	Primary	Peak	Position	MW (kDa)	Height	Area	% Area	% Total	Width	S/N	Baseline
iP15	Si.2	Ab Dil	1	371	11	24.7	327		0.06	19	1	160.7
	Si.2	Ab Dil	2	400	17	113.8	3288		0.63	42	9.1	157.9
	Si.2	Ab Dil	3	437	27	247.6	6266		1.21	34	14.2	154.2
	Si.2	Ab Dil	4	469	35	481.1	12564		2.42	32	13.1	151
	Si.2	Ab Dil	5	494	41	1354.9	25128		4.84	24	127.3	148.5
	Si.2	Ab Dil	6	517	50	2467.7	43631		8.4	24	265.6	146.3
	Si.2	Ab Dil	7	537	58	2908.4	64929		12.49	25	158.8	144.3
	Si.2	Ab Dil	8	569	74	3556.9	98804		19.01	34	262.6	141.1
	Si.2	Ab Dil	9	590	98	2593	38995		7.5	15	6.4	139
	Si.2	Ab Dil	10	610	130	3689.5	103390		19.9	34	236.4	137.1
	Si.2	Ab Dil	11	630	155	2794.2	77648		14.94	30	-0.4	135.1
	Si.2	Ab Dil	12	664	226	2292.2	44671		8.6	24	83.8	131.7
STAT3 Detection
Image ID	Sample	Primary	Peak	Position	MW (kDa)	Height	Area	% Area	% Total	Width	S/N	Baseline
iP16	Si.2	pSTAT3	1	435	26	23.2	206		0.55	13	6.9	59.8
	Si.2	pSTAT3	2	480	36	16.8	181		0.49	15	4.5	59.8
	Si.2	pSTAT3	3	505	45	30.6	197		0.53	15	5.9	59.8
	Si.2	pSTAT3	4	520	50	46.8	283		0.76	10	8	59.8
	Si.2	pSTAT3	5	541	59	82.9	3281		8.79	40	9.8	59.9
	Si.2	pSTAT3	6	583	92	1203.8	19495		52.21	32	149.7	59.9
	Si.2	pSTAT3	7	602	116	223	1896		5.08	10	-2.1	59.9
	Si.2	pSTAT3	8	618	151	270.5	6151		16.47	26	16.1	59.9
	Si.2	pSTAT3	9	642	178	256.5	5650		15.13	27	16.8	59.9
STAT3i SPNPs														STAT3i SPNPs
Biological Replicate 1														Biological Replicate 1
Total Protein
Image ID	Sample	Primary	Peak	Position	MW (kDa)	Height	Area	% Area	% Total	Width	S/N	Baseline
iP17	SiNP.1	Ab Dil	1	395	15	33	843		0.13	31	1.5	159.2
	SiNP.1	Ab Dil	2	443	28	349.2	8064		1.29	38	16.8	155.8
	SiNP.1	Ab Dil	3	472	35	601.9	16598		2.65	32	4.9	153.8
	SiNP.1	Ab Dil	4	498	42	1701.2	35677		5.7	27	129.5	152
	SiNP.1	Ab Dil	5	521	50	2960	52226		8.35	23	310.9	150.3
	SiNP.1	Ab Dil	6	544	59	3043	76858		12.29	28	129.8	148.7
	SiNP.1	Ab Dil	7	573	77	4453.6	109435		17.5	32	394.3	146.7
	SiNP.1	Ab Dil	8	593	105	3180.2	34964		5.59	11	-15.2	145.2
	SiNP.1	Ab Dil	9	612	131	5146.1	148637		23.76	37	425.4	143.9
	SiNP.1	Ab Dil	10	641	175	3461.2	58427		9.34	17	11	141.8
	SiNP.1	Ab Dil	11	664	234	2793.1	83755		13.39	35	59.5	140.2
STAT3 Detection
Image ID	Sample	Primary	Peak	Position	MW (kDa)	Height	Area	% Area	% Total	Width	S/N	Baseline
iP18	SiNP.1	pSTAT 1*	1	477	36	14.4	287		3.09	20	5.2	31
	SiNP.1	pSTAT 1*	2	511	46	27.2	283		3.04	21	2.3	29.9
	SiNP.1	pSTAT 1*	3	536	55	63.4	967		10.41	35	10.5	29.1
	SiNP.1	pSTAT 1*	4	561	66	46	818		8.8	20	6.5	28.3
	SiNP.1	pSTAT 1*	5	583	92	135	2904		31.26	35	14.5	27.6
	SiNP.1	pSTAT 1*	6	605	113	46.3	829		8.93	18	0.6	26.9
	SiNP.1	pSTAT 1*	7	629	161	86.2	1534		16.51	28	9.6	26.1
	SiNP.1	pSTAT 1*	8	658	223	165.7	1668		17.95	24	21.9	25.2
Total Protein
Image ID	Sample	Primary	Peak	Position	MW (kDa)	Height	Area	% Area	% Total	Width	S/N	Baseline
iP19	SiNP.1	Ab Dil	1	373	10	20.6	381		0.06	23	2.2	142.5
	SiNP.1	Ab Dil	2	396	16	28.5	606		0.1	22	1.1	141.1
	SiNP.1	Ab Dil	3	414	21	54.2	1514		0.25	25	0	140
	SiNP.1	Ab Dil	4	442	27	322	6662		1.09	26	17.7	138.3
	SiNP.1	Ab Dil	5	472	35	575.4	15324		2.51	31	4.4	136.5
	SiNP.1	Ab Dil	6	499	42	1702.1	35137		5.75	27	132.7	134.8
	SiNP.1	Ab Dil	7	521	50	2981	54609		8.93	24	328.6	133.5
	SiNP.1	Ab Dil	8	545	59	3096.8	75160		12.29	27	141	132
	SiNP.1	Ab Dil	9	573	76	4400.8	104996		17.18	31	389.9	130.3
	SiNP.1	Ab Dil	10	592	101	3134.4	50862		8.32	16	-20.1	129.2
	SiNP.1	Ab Dil	11	612	131	5132.5	132073		21.6	32	406.8	127.9
	SiNP.1	Ab Dil	12	641	174	3534.7	66354		10.85	19	17.7	126.2
	SiNP.1	Ab Dil	13	663	232	2880.1	67648		11.07	25	65.8	124.8
STAT3 Detection
Image ID	Sample	Primary	Peak	Position	MW (kDa)	Height	Area	% Area	% Total	Width	S/N	Baseline
iP20	SiNP.1	pSTAT 1*	1	466	32	30.3	165		4.75	9	11	32.8
	SiNP.1	pSTAT 1*	2	535	55	53.4	858		24.71	30	6	35.7
	SiNP.1	pSTAT 1*	3	550	60	46.6	535		15.42	21	9.7	36.4
	SiNP.1	pSTAT 1*	4	566	68	24.4	194		5.6	12	3.5	37.1
	SiNP.1	pSTAT 1*	5	587	97	45.6	1178		33.92	31	10.5	38
	SiNP.1	pSTAT 1*	6	613	131	37.4	326		9.39	20	6	39.1
	SiNP.1	pSTAT 1*	7	665	235	33.3	215		6.21	13	7	41.4
Total Protein
Image ID	Sample	Primary	Peak	Position	MW (kDa)	Height	Area	% Area	% Total	Width	S/N	Baseline
iP21	SiNP.1	Ab Dil	1	441	28	271.9	6254		1.15	37	6.1	169.4
	SiNP.1	Ab Dil	2	457	32	364.6	5447		1	16	4.5	168.4
	SiNP.1	Ab Dil	3	471	35	487.3	6036		1.11	13	3.8	167.4
	SiNP.1	Ab Dil	4	495	41	1350.6	29474		5.41	30	55	165.8
	SiNP.1	Ab Dil	5	518	50	2474.4	44677		8.2	24	136.3	164.3
	SiNP.1	Ab Dil	6	540	59	2576.5	69726		12.8	30	62.2	162.8
	SiNP.1	Ab Dil	7	570	75	3938.9	78210		14.35	26	184.2	160.8
	SiNP.1	Ab Dil	8	590	105	2681	52029		9.55	19	-2.8	159.5
	SiNP.1	Ab Dil	9	610	129	4823.6	105376		19.34	27	200.8	158.2
	SiNP.1	Ab Dil	10	637	171	3328.1	84954		15.59	26	7.9	156.4
	SiNP.1	Ab Dil	11	660	231	2966.7	62688		11.51	23	39.1	154.9
STAT3 Detection
Image ID	Sample	Primary	Peak	Position	MW (kDa)	Height	Area	% Area	% Total	Width	S/N	Baseline
iP22	SiNP.1	pSTAT3	1	433	25	38.9	224		2.83	17	9	52.9
	SiNP.1	pSTAT3	2	500	44	14.9	143		1.81	16	4.1	50.8
	SiNP.1	pSTAT3	3	518	50	61.8	952		12.02	31	8.3	50.2
	SiNP.1	pSTAT3	4	548	61	66.4	1165		14.71	21	13.7	49.2
	SiNP.1	pSTAT3	5	574	84	80.6	1891		23.88	33	8.6	48.4
	SiNP.1	pSTAT3	6	606	122	88.2	1519		19.18	31	12.1	47.4
	SiNP.1	pSTAT3	7	628	162	40.9	270		3.41	10	4.3	46.6
	SiNP.1	pSTAT3	8	642	183	67	710		8.97	18	13.4	46.2
	SiNP.1	pSTAT3	9	666	240	57.3	1045		13.2	26	9.6	45.4
Biological Replicate 2														Biological Replicate 2
Total Protein
Image ID	Sample	Primary	Peak	Position	MW (kDa)	Height	Area	% Area	% Total	Width	S/N	Baseline
iP23	SiNP.2	Ab Dil	1	389	13	22.9	264		0.05	13	-0.2	123.2
	SiNP.2	Ab Dil	2	406	18	64.7	1453		0.26	29	3.7	123
	SiNP.2	Ab Dil	3	443	28	306	5612		1	30	15.6	122.5
	SiNP.2	Ab Dil	4	464	32	448.9	16229		2.9	36	6.4	122.3
	SiNP.2	Ab Dil	5	500	42	1514.9	31684		5.66	27	101.1	121.9
	SiNP.2	Ab Dil	6	522	50	2851.3	51538		9.2	24	303.9	121.6
	SiNP.2	Ab Dil	7	546	59	2963.6	70860		12.65	27	117.5	121.3
	SiNP.2	Ab Dil	8	574	77	4162.7	94117		16.8	29	339	121
	SiNP.2	Ab Dil	9	593	103	2900.9	41229		7.36	14	-22	120.8
	SiNP.2	Ab Dil	10	613	129	4542.6	127858		22.83	35	321.2	120.5
	SiNP.2	Ab Dil	11	638	165	3179.1	67843		12.11	22	4.8	120.2
	SiNP.2	Ab Dil	12	662	227	2684.2	51455		9.19	21	71.6	120
STAT3 Detection
Image ID	Sample	Primary	Peak	Position	MW (kDa)	Height	Area	% Area	% Total	Width	S/N	Baseline
iP24	SiNP.2	pSTAT 1*	1	453	29	27.1	459		5.44	24	3.6	11.2
	SiNP.2	pSTAT 1*	2	493	38	39.5	533		6.32	27	8.3	11.3
	SiNP.2	pSTAT 1*	3	510	45	17.8	210		2.49	15	0.8	11.3
	SiNP.2	pSTAT 1*	4	521	50	25	292		3.47	12	2.8	11.4
	SiNP.2	pSTAT 1*	5	537	53	31.7	501		5.94	17	4.2	11.4
	SiNP.2	pSTAT 1*	6	562	64	83.3	1668		19.78	32	15.8	11.5
	SiNP.2	pSTAT 1*	7	593	102	49.8	1082		12.83	26	4.7	11.6
	SiNP.2	pSTAT 1*	8	610	125	101.9	1164		13.8	19	13.1	11.6
	SiNP.2	pSTAT 1*	9	626	156	79	977		11.59	15	8.4	11.7
	SiNP.2	pSTAT 1*	10	646	184	37.4	861		10.21	22	5.5	11.7
	SiNP.2	pSTAT 1*	11	661	228	61.2	686		8.13	23	9.8	11.8
Total Protein
Image ID	Sample	Primary	Peak	Position	MW (kDa)	Height	Area	% Area	% Total	Width	S/N	Baseline
iP25	SiNP.2	Ab Dil	1	390	15	28.5	585		0.1	23	1.6	157.1
	SiNP.2	Ab Dil	2	413	21	62.9	1555		0.27	26	-0.4	155.5
	SiNP.2	Ab Dil	3	440	27	307.4	7342		1.27	28	15.4	153.7
	SiNP.2	Ab Dil	4	471	35	574.8	9962		1.73	23	5.1	151.5
	SiNP.2	Ab Dil	5	496	42	1574	35854		6.21	33	107.3	149.8
	SiNP.2	Ab Dil	6	519	50	2826.3	52019		9.01	25	276.1	148.2
	SiNP.2	Ab Dil	7	542	58	2857.1	65983		11.43	26	114.7	146.6
	SiNP.2	Ab Dil	8	571	75	4038.1	93815		16.25	31	320	144.6
	SiNP.2	Ab Dil	9	591	106	2827.2	48730		8.44	17	-16.9	143.2
	SiNP.2	Ab Dil	10	610	129	4774.6	123822		21.44	33	344.2	141.9
	SiNP.2	Ab Dil	11	635	169	3309.8	70121		12.14	22	10.4	140.2
	SiNP.2	Ab Dil	12	664	230	2630.8	67633		11.71	31	61.5	138.2
STAT3 Detection
Image ID	Sample	Primary	Peak	Position	MW (kDa)	Height	Area	% Area	% Total	Width	S/N	Baseline
iP26	SiNP.2	pSTAT3	1	393	15	15.3	34		2.14	3	4.4	57.6
	SiNP.2	pSTAT3	2	495	40	14.7	63		3.92	8	7.6	58.7
	SiNP.2	pSTAT3	3	533	55	21.7	457		28.42	30	4	59
	SiNP.2	pSTAT3	4	565	68	22.9	91		5.65	9	4	59.3
	SiNP.2	pSTAT3	5	582	96	14.2	141		8.79	13	2.6	59.5
	SiNP.2	pSTAT3	6	599	113	16	120		7.5	12	1.2	59.7
	SiNP.2	pSTAT3	7	614	134	28.4	221		13.77	17	7.4	59.8
	SiNP.2	pSTAT3	8	655	216	51.1	292		18.19	14	11.3	60.2
	SiNP.2	pSTAT3	9	670	247	22.6	187		11.62	10	9.4	60.4
SPNPs														SPNPs
Biological Replicate 1														Biological Replicate 1
Total Protein
Image ID	Sample	Primary	Peak	Position	MW (kDa)	Height	Area	% Area	% Total	Width	S/N	Baseline
iP27	MTNP.1	Ab Dil	1	361	9	48.6	848		0.15	30	1.5	203.6
	MTNP.1	Ab Dil	2	395	17	183.9	5941		1.06	48	8.4	201.4
	MTNP.1	Ab Dil	3	436	27	444	11329		2.03	37	21.5	198.7
	MTNP.1	Ab Dil	4	469	35	822.8	18551		3.32	30	27.1	196.6
	MTNP.1	Ab Dil	5	494	41	1846.9	36903		6.61	27	125	195
	MTNP.1	Ab Dil	6	517	50	3082.5	54631		9.79	23	188.8	193.5
	MTNP.1	Ab Dil	7	535	56	4437.8	97077		17.4	26	236.6	192.4
	MTNP.1	Ab Dil	8	569	72	4373.3	118004		21.15	32	193.5	190.2
	MTNP.1	Ab Dil	9	589	96	3015.7	61135		10.96	21	35.3	188.9
	MTNP.1	Ab Dil	10	610	128	3046.2	58061		10.41	21	97.8	187.5
	MTNP.1	Ab Dil	11	629	157	2190.6	41353		7.41	20	22.2	186.3
	MTNP.1	Ab Dil	12	646	186	1829.9	27251		4.88	17	74.6	185.2
	MTNP.1	Ab Dil	13	664	230	1429.9	26866		4.82	26	78.9	184.1
STAT3 Detection
Image ID	Sample	Primary	Peak	Position	MW (kDa)	Height	Area	% Area	% Total	Width	S/N	Baseline
iP28	MTNP.1	pSTAT 1*	1	472	35	15.2	100		0.16	11	2.3	60
	MTNP.1	pSTAT 1*	2	488	39	46.7	548		0.89	28	9.5	59.6
	MTNP.1	pSTAT 1*	3	515	47	37.2	503		0.81	20	9.1	59
	MTNP.1	pSTAT 1*	4	535	56	42.3	11076		17.92	48	5.2	58.6
	MTNP.1	pSTAT 1*	5	582	88	3077.1	41183		66.62	21	502.5	57.6
	MTNP.1	pSTAT 1*	6	624	147	98.4	6484		10.49	42	6.6	56.7
	MTNP.1	pSTAT 1*	7	641	176	88.5	1210		1.96	22	9.5	56.3
	MTNP.1	pSTAT 1*	8	666	228	51.9	719		1.16	19	10.8	55.8
Total Protein
Image ID	Sample	Primary	Peak	Position	MW (kDa)	Height	Area	% Area	% Total	Width	S/N	Baseline
iP29	MTNP.1	Ab Dil	1	369	9	40.5	1022		0.19	28	1	206.6
	MTNP.1	Ab Dil	2	398	17	158	4008		0.76	34	7.6	204.4
	MTNP.1	Ab Dil	3	435	26	363.3	14955		2.85	51	12.8	201.7
	MTNP.1	Ab Dil	4	471	35	768.1	12538		2.39	18	25.8	199
	MTNP.1	Ab Dil	5	495	41	1792.6	33960		6.48	26	97.7	197.2
	MTNP.1	Ab Dil	6	518	50	3063.9	52844		10.08	23	158	195.5
	MTNP.1	Ab Dil	7	536	56	4312.6	91781		17.5	25	199.3	194.1
	MTNP.1	Ab Dil	8	570	74	4245	123846		23.62	35	161.7	191.6
	MTNP.1	Ab Dil	9	590	95	2955	55962		10.67	20	34.1	190.1
	MTNP.1	Ab Dil	10	612	127	2776.8	54571		10.41	22	79.4	188.5
	MTNP.1	Ab Dil	11	628	151	1922.6	28271		5.39	16	8.9	187.3
	MTNP.1	Ab Dil	12	646	186	1607.1	25512		4.86	18	49.1	185.9
	MTNP.1	Ab Dil	13	664	230	1280.5	25159		4.8	28	55.5	184.6
STAT3 Detection
Image ID	Sample	Primary	Peak	Position	MW (kDa)	Height	Area	% Area	% Total	Width	S/N	Baseline
iP30	MTNP.1	pSTAT 1*	1	465	34	18.5	100		0.18	8	6.1	65.9
	MTNP.1	pSTAT 1*	2	505	44	22.3	486		0.87	30	3.9	64.6
	MTNP.1	pSTAT 1*	3	536	56	70.7	3206		5.74	38	8.1	63.6
	MTNP.1	pSTAT 1*	4	582	89	3330.1	45672		81.72	30	545.9	62
	MTNP.1	pSTAT 1*	5	616	139	113.5	5158		9.23	44	10.8	60.9
	MTNP.1	pSTAT 1*	6	642	185	68	770		1.38	16	10.1	60
	MTNP.1	pSTAT 1*	7	668	242	23.5	497		0.89	20	2.3	59.1
Total Protein
Image ID	Sample	Primary	Peak	Position	MW (kDa)	Height	Area	% Area	% Total	Width	S/N	Baseline
iP31	MTNP.1	Ab Dil	1	352	7	20.2	230		0.05	17	-0.2	136
	MTNP.1	Ab Dil	2	369	11	50.4	950		0.19	21	-0.9	135.1
	MTNP.1	Ab Dil	3	394	17	152	4187		0.83	35	11.5	133.6
	MTNP.1	Ab Dil	4	431	27	361.8	9330		1.85	34	22.3	131.5
	MTNP.1	Ab Dil	5	467	35	743.7	16059		3.18	30	33.4	129.4
	MTNP.1	Ab Dil	6	491	41	1658.1	33469		6.62	28	157.7	128
	MTNP.1	Ab Dil	7	514	50	2773.4	48817		9.66	23	226.1	126.7
	MTNP.1	Ab Dil	8	532	55	3853.6	85596		16.94	26	284.3	125.6
	MTNP.1	Ab Dil	9	566	72	4115.4	127433		25.21	40	321	123.6
	MTNP.1	Ab Dil	10	588	96	2668.9	35403		7	14	37.9
	MTNP.1	Ab Dil	11	608	127	2928.1	51871		10.26	20	174.3
	MTNP.1	Ab Dil	12	627	158	1916.6	37649		7.45	20	8.3	120.1
	MTNP.1	Ab Dil	13	644	187	1853.7	28550		5.65	18	133.2	119.1
	MTNP.1	Ab Dil	14	663	232	1364.7	25868		5.12	24	108.8	118
STAT3 Detection
Image ID	Sample	Primary	Peak	Position	MW (kDa)	Height	Area	% Area	% Total	Width	S/N	Baseline
iP32	MTNP.1	pSTAT3	1	380	14	23.6	335		0.44	18	5.4	46.2
	MTNP.1	pSTAT3	2	439	28	36.5	168		0.22	12	5.3	47.9
	MTNP.1	pSTAT3	3	455	32	27.3	121		0.16	11	4.8	48.3
	MTNP.1	pSTAT3	4	479	37	19.2	177		0.23	13	3.3	49
	MTNP.1	pSTAT3	5	504	46	34.5	1731		2.27	34	5.6	49.8
	MTNP.1	pSTAT3	6	539	59	68	17444		22.83	45	2.3	50.8
	MTNP.1	pSTAT3	7	579	89	3764.8	45682		59.8	20	455.7	51.9
	MTNP.1	pSTAT3	8	611	135	176.6	6214		8.13	32	12.2	52.9
	MTNP.1	pSTAT3	9	627	157	145.8	2088		2.73	21	14.1	53.3
	MTNP.1	pSTAT3	10	647	197	86.1	786		1.03	13	5.8	53.9
	MTNP.1	pSTAT3	11	662	230	143	1648		2.16	19	13.3	54.3
Biological Replicate 2														Biological Replicate 2
Total Protein
Image ID	Sample	Primary	Peak	Position	MW (kDa)	Height	Area	% Area	% Total	Width	S/N	Baseline
iP33	MTNP.2	Ab Dil	1	355	6	46.3	640		0.1	18	3.1	210
	MTNP.2	Ab Dil	2	378	11	99.6	1864		0.29	24	0.1	207.1
	MTNP.2	Ab Dil	3	398	17	203.3	5217		0.81	31	10.2	204.5
	MTNP.2	Ab Dil	4	436	27	441.9	17730		2.74	48	16.7	199.7
	MTNP.2	Ab Dil	5	471	35	941.6	13782		2.13	17	29.7	195.2
	MTNP.2	Ab Dil	6	496	41	2178.9	44808		6.93	29	121.7	192
	MTNP.2	Ab Dil	7	519	50	3701.3	57349		8.86	21	174.7	189
	MTNP.2	Ab Dil	8	537	56	5027.7	117324		18.13	28	228.1	186.7
	MTNP.2	Ab Dil	9	570	72	5112.1	141736		21.91	33	191.7	182.5
	MTNP.2	Ab Dil	10	591	96	3562.4	61653		9.53	18	27.1	179.8
	MTNP.2	Ab Dil	11	611	130	3664.1	80655		12.47	25	105.2	177.2
	MTNP.2	Ab Dil	12	628	155	2653.8	34477		5.33	14	15.9	175
	MTNP.2	Ab Dil	13	646	188	2227.8	38235		5.91	19	62.3	172.7
	MTNP.2	Ab Dil	14	664	229	1578.6	31536		4.87	27	54.1	170.4
STAT3 Detection
Image ID	Sample	Primary	Peak	Position	MW (kDa)	Height	Area	% Area	% Total	Width	S/N	Baseline
iP34	MTNP.2	pSTAT 1*	1	360	7	28.1	98		0.12	9	4.7	73.6
	MTNP.2	pSTAT 1*	2	451	30	27.1	136		0.17	12	6.3	70.1
	MTNP.2	pSTAT 1*	3	513	47	83.4	1068		1.34	28	15.5	67.8
	MTNP.2	pSTAT 1*	4	530	53	64.7	10046		12.63	49	9.8	67.1
	MTNP.2	pSTAT 1*	5	581	89	4355.6	58565		73.64	23	619.5	65.1
	MTNP.2	pSTAT 1*	6	631	158	153.1	8579		10.79	54	18.7	63.2
	MTNP.2	pSTAT 1*	7	646	184	64	466		0.59	11	2.8	62.6
	MTNP.2	pSTAT 1*	8	662	233	68.9	573		0.72	14	11.7	62
Total Protein
Image ID	Sample	Primary	Peak	Position	MW (kDa)	Height	Area	% Area	% Total	Width	S/N	Baseline
iP35	MTNP.2	Ab Dil	1	370	12	64.5	1080		0.2	16	-0.7	148.9
	MTNP.2	Ab Dil	2	394	17	173	4749		0.88	35	12.8	147.1
	MTNP.2	Ab Dil	3	431	27	385.9	15560		2.87	48	22.4	144.3
	MTNP.2	Ab Dil	4	467	35	772.6	11575		2.14	17	40.9	141.6
	MTNP.2	Ab Dil	5	491	41	1683.4	33718		6.23	27	151.5	139.8
	MTNP.2	Ab Dil	6	515	50	2998.2	50365		9.3	23	247.6	138
	MTNP.2	Ab Dil	7	533	55	4095.1	89043		16.45	26	325.5	136.7
	MTNP.2	Ab Dil	8	567	73	4323.4	127681		23.58	38	316.9	134.1
	MTNP.2	Ab Dil	9	589	96	2771.4	42784		7.9	16	26.3	132.5
	MTNP.2	Ab Dil	10	609	126	2992.9	54365		10.04	20	164.7	131
	MTNP.2	Ab Dil	11	627	157	2119.6	43089		7.96	21	21.7	129.6
	MTNP.2	Ab Dil	12	645	187	1925	31010		5.73	18	102.2	128.3
	MTNP.2	Ab Dil	13	663	230	1560.1	36384		6.72	29	75.7	126.9
STAT3 Detection
Image ID	Sample	Primary	Peak	Position	MW (kDa)	Height	Area	% Area	% Total	Width	S/N	Baseline
iP36	MTNP.2	pSTAT3	1	456	32	37.4	354		0.49	15	6.5	54.3
	MTNP.2	pSTAT3	2	480	37	18.9	333		0.46	22	2.6	54.3
	MTNP.2	pSTAT3	3	500	45	16.9	348		0.48	18	3.1	54.3
	MTNP.2	pSTAT3	4	515	50	37.6	632		0.87	15	4.2	54.3
	MTNP.2	pSTAT3	5	530	56	69.8	11746		16.22	48	6.1	54.3
	MTNP.2	pSTAT3	6	579	89	4333.3	52542		72.54	31	438.7	54.2
	MTNP.2	pSTAT3	7	630	170	81.1	4587		6.33	51	3.1	54.2
	MTNP.2	pSTAT3	8	669	242	72.9	1893		2.61	33	6	54.2
Biotin Ladder														Biotin Ladder
Image ID	Sample	Primary	Peak	Name	Position	MW (kDa)	Height	Area	% Area	Width	S/N	Baseline
	Biot. Ladder	Ab Dil	1	Ldr 12	12		4905.9	65827	12.27	38	2454.5	5.1
	Biot. Ladder	Ab Dil	2	Ldr 40	40		5043.6	68874	12.84	38	2410.1	3.1
	Biot. Ladder	Ab Dil	3	Ldr 66	66		8357.3	108962	20.31	40	4222.9	1.8
	Biot. Ladder	Ab Dil	4	Ldr 116	116		6897.1	100307	18.7	37	3476.2	1.1
	Biot. Ladder	Ab Dil	5	Ldr 180	180		6866.4	110257	20.56	30	2923.3	0.4
	Biot. Ladder	Ab Dil	6	Ldr 230	230		4979.9	82171	15.32	33	1548.9	0

[truncated: 25 more sheets: Fig. 3g, Fig. 4b, Fig. 4c, Fig. 4d, Fig. 4e, Fig. 4f, Fig. 4g, Fig. 4h, Fig. 4i, Fig. 4k, Fig. 4l, Fig. 5c, Fig. 5e, Fig. S2, Fig. S3, Fig. S5, Fig. S6, Fig. S8, Fig. S11, Fig. S12 …]
